# Supplementary material for: Common Mechanism of Activated Catalysis in P-loop Fold Nucleoside Triphosphatases—United in Diversity
Source: Biomolecules. 2022 Sep 22;12(10):1346. doi: 10.3390/biom12101346 (PMC9599734; doi:10.3390/biom12101346)
Supplement: Supplementary file 1 [file biomolecules-12-01346-s001.zip]

Archive with 8 entries (8 files):
- Biomolecules_1832871_Supplementary_Figures.pdf
- Biomolecules_1832871_Supplementary_File S1.pdf
- Biomolecules_1832871_Supplementary_File S2.pdf
- Biomolecules_1832871_Supplementary_File S3.pdf
- Biomolecules_1832871_Supplementary_Statistics_File.xlsx
- Biomolecules_1832871_Supplementary_Table S1.xlsx
- biomolecules_1832871_Supplementary_Table S3_ATP_synthase.pdf
- Biomolecules_1832871__Supplementary_Table S2_03_05_22.xlsx
