# Supplementary material for: Common Mechanism of Activated Catalysis in P-loop Fold Nucleoside Triphosphatases—United in Diversity
Source: Biomolecules. 2022 Sep 22;12(10):1346. doi: 10.3390/biom12101346 (PMC9599734; doi:10.3390/biom12101346)
Supplement: Supplementary file 1 [file biomolecules-12-01346-s001.zip › Biomolecules_1832871_Supplementary_Statistics_File.xlsx]

## Sheet: description
	This file contains pairwise comparisons of distance distributions in P-loop NTPases by nucleotide analog type
	Sheet	Content
	A	P-values from Levene's test for equality of variances for Distances from Ser/ThrWA to inferred Asp/GluWB
	B	P-values from Student’s Independent two-sample t-test assuming equality of variances for Distances from Ser/ThrWA to inferred Asp/GluWB
	C	P-values from Welch's unequal variances t-test for distances from Ser/ThrWA to inferred Asp/GluWB
	D	P-values from Levene's test for equality of variances for Distances from K-3 residue to O3G
	E	P-values from Student’s Independent two-sample t-test assuming equality of variances for Distances from K-3 residue to O3G
	F	P-values from Welch's unequal variances t-test for Distances from K-3 residue to O3G
	All tests were performed via scipy python module. The data selected are the same shown in Fig. 3 of [article 1] and Fig. 8A of [Article 2]

## Sheet: A.DWB-SerWA_levene_var
P-values from Levene's test for equality of variances for Distances from Ser/ThrWA to inferred Asp/GluWB
nucleotide analog type	ATP/GTP	nonhydrolyzable	ADP/GDP*BeF3	ADP/GDP*AlF3	ADP/GDP*MgF3-	ADP/GDP*VO4(3-)	ADP/GDP*AlF4-
ATP/GTP	1	0.00672209	0.362348	0.241432	0.614756	0.895662	0.160186
nonhydrolyzable	0.00672209	1	0.00809723	0.0142786	0.791463	0.146474	0.803849
ADP/GDP*BeF3	0.362348	0.00809723	1	0.675067	0.392282	0.625558	0.0522747
ADP/GDP*AlF3	0.241432	0.0142786	0.675067	1	0.296018	0.434534	0.034538
ADP/GDP*MgF3-	0.614756	0.791463	0.392282	0.296018	1	0.605722	0.863587
ADP/GDP*VO4(3-)	0.895662	0.146474	0.625558	0.434534	0.605722	1	0.240563
ADP/GDP*AlF4-	0.160186	0.803849	0.0522747	0.034538	0.863587	0.240563	1
With p-value threashold of 0.05:
Variances equal
Variances not equal

## Sheet: B.DWB-SerWA_ttest_equal_var
P-values from Student’s Independent two-sample t-test assuming equality of variances for distances from Ser/ThrWA to inferred Asp/GluWB
nucleotide analog type	ATP/GTP	nonhydrolyzable	ADP/GDP*BeF3	ADP/GDP*AlF3	ADP/GDP*MgF3-	ADP/GDP*VO4(3-)	ADP/GDP*AlF4-
ATP/GTP	1	0.218538	0.311753	0.0189954	0.486742	0.00383889	0.000352909
nonhydrolyzable	0.218538	1	0.0474361	0.000686246	0.643934	3.16267e-05	0.000331288
ADP/GDP*BeF3	0.311753	0.0474361	1	0.204429	0.293557	0.113263	0.000352446
ADP/GDP*AlF3	0.0189954	0.000686246	0.204429	1	0.0716326	0.95169	1.39411e-05
ADP/GDP*MgF3-	0.486742	0.643934	0.293557	0.0716326	1	0.0288095	0.242172
ADP/GDP*VO4(3-)	0.00383889	3.16267e-05	0.113263	0.95169	0.0288095	1	2.67365e-07
ADP/GDP*AlF4-	0.000352909	0.000331288	0.000352446	1.39411e-05	0.242172	2.67365e-07	1
With p-value threshold of 0.05:
Significant
Not significant
Refer to another test

## Sheet: C.DWB-SerWA_ttest_unequal_var
P-values from Welch's unequal variances t-test for distances from Ser/ThrWA to inferred Asp/GluWB
nucleotide analog type	ATP/GTP	nonhydrolyzable	ADP/GDP*BeF3	ADP/GDP*AlF3	ADP/GDP*MgF3-	ADP/GDP*VO4(3-)	ADP/GDP*AlF4-
ATP/GTP	1	0.260553	0.350863	0.0610644	0.438022	0.00810822	4.85815e-05
nonhydrolyzable	0.260553	1	0.130762	0.0299464	0.656407	0.0021325	0.000210086
ADP/GDP*BeF3	0.350863	0.130762	1	0.224908	0.223595	0.107425	0.000831416
ADP/GDP*AlF3	0.0610644	0.0299464	0.224908	1	0.0479827	0.953223	0.00157882
ADP/GDP*MgF3-	0.438022	0.656407	0.223595	0.0479827	1	0.0215502	0.304468
ADP/GDP*VO4(3-)	0.00810822	0.0021325	0.107425	0.953223	0.0215502	1	1.55978e-05
ADP/GDP*AlF4-	4.85815e-05	0.000210086	0.000831416	0.00157882	0.304468	1.55978e-05	1
With p-value threshold of 0.05:
Significant
Not significant
Refer to another test

## Sheet: D.K-3_O3G_levene_var
P-values from Levene's test for equality of variances for Distances from K-3 residue to O3G
nucleotide analog type	ATP/GTP	nonhydrolyzable	ADP/GDP*BeF3	ADP/GDP*AlF3	ADP/GDP*MgF3-	ADP/GDP*VO4(3-)	ADP/GDP*AlF4-
ATP/GTP	1	0.0632941	6.17503e-05	0.361026	0.0100579	0.00012843	2.43704e-08
nonhydrolyzable	0.0632941	1	0.000501637	0.656476	0.0174985	0.000401586	9.34212e-07
ADP/GDP*BeF3	6.17503e-05	0.000501637	1	0.0101379	0.131013	0.0280399	0.904138
ADP/GDP*AlF3	0.361026	0.656476	0.0101379	1	0.0088212	0.000100587	0.00112032
ADP/GDP*MgF3-	0.0100579	0.0174985	0.131013	0.0088212	1	0.916073	0.0847708
ADP/GDP*VO4(3-)	0.00012843	0.000401586	0.0280399	0.000100587	0.916073	1	0.0127097
ADP/GDP*AlF4-	2.43704e-08	9.34212e-07	0.904138	0.00112032	0.0847708	0.0127097	1
With p-value threashold of 0.05:
Variances equal
Variances not equal

## Sheet: E.K-3_O3G_ttest_equal_var
P-values from Student’s Independent two-sample t-test assuming equality of variances for Distances from K-3 residue to O3G
nucleotide analog type	ATP/GTP	nonhydrolyzable	ADP/GDP*BeF3	ADP/GDP*AlF3	ADP/GDP*MgF3-	ADP/GDP*VO4(3-)	ADP/GDP*AlF4-
ATP/GTP	1	2.3703e-05	0.0249982	0.0300973	0.0870288	0.00282302	6.03346e-38
nonhydrolyzable	2.3703e-05	1	0.701277	0.00033379	0.00558014	3.85038e-06	1.21379e-64
ADP/GDP*BeF3	0.0249982	0.701277	1	1.19432e-06	1.73863e-06	8.77465e-13	1.07674e-48
ADP/GDP*AlF3	0.0300973	0.00033379	1.19432e-06	1	0.932315	0.534682	2.69982e-11
ADP/GDP*MgF3-	0.0870288	0.00558014	1.73863e-06	0.932315	1	0.436926	3.94907e-09
ADP/GDP*VO4(3-)	0.00282302	3.85038e-06	8.77465e-13	0.534682	0.436926	1	1.64481e-14
ADP/GDP*AlF4-	6.03346e-38	1.21379e-64	1.07674e-48	2.69982e-11	3.94907e-09	1.64481e-14	1
With p-value threshold of 0.05:
Significant
Not significant
Refer to another test

## Sheet: F.K-3_O3G_ttest_unequal_var
P-values from Welch's unequal variances t-test for Distances from K-3 residue to O3G
nucleotide analog type	ATP/GTP	nonhydrolyzable	ADP/GDP*BeF3	ADP/GDP*AlF3	ADP/GDP*MgF3-	ADP/GDP*VO4(3-)	ADP/GDP*AlF4-
ATP/GTP	1	4.42174e-05	0.000452117	0.0119883	0.000339851	8.70063e-12	1.57791e-61
nonhydrolyzable	4.42174e-05	1	0.513586	0.000393448	1.20316e-05	4.04011e-17	3.80985e-81
ADP/GDP*BeF3	0.000452117	0.513586	1	0.000236749	1.58893e-06	2.73036e-16	2.39668e-38
ADP/GDP*AlF3	0.0119883	0.000393448	0.000236749	1	0.916919	0.57654	4.20776e-05
ADP/GDP*MgF3-	0.000339851	1.20316e-05	1.58893e-06	0.916919	1	0.480396	1.28495e-06
ADP/GDP*VO4(3-)	8.70063e-12	4.04011e-17	2.73036e-16	0.57654	0.480396	1	2.4506e-17
ADP/GDP*AlF4-	1.57791e-61	3.80985e-81	2.39668e-38	4.20776e-05	1.28495e-06	2.4506e-17	1
With p-value threshold of 0.05:
Significant
Not significant
Refer to another test
